# Supplementary material for: Dating the Cryptococcus gattii Dispersal to the North American Pacific Northwest
Source: mSphere. 2018 Jan 17;3(1):e00499-17. doi: 10.1128/mSphere.00499-17 (PMC5770541; doi:10.1128/mSphere.00499-17)
Supplement: TABLE S1 [file sph001182456st1.xlsx]

## Sheet: Sheet1
Sample Name	Number of Contigs	Number of contigs > 500	n50	Largest Contig	Total Size in Bases
R265 BC human VGIIa 2001	208	208	159415	478869	17531683
B11567 NovaScotia Deer VGIIb 2015	237	212	212666	517664	17474723
B11468 OR human VGIIc 2016	206	132	340296	756616	17529770
