# Supplementary material for: Dating the Cryptococcus gattii Dispersal to the North American Pacific Northwest
Source: mSphere. 2018 Jan 17;3(1):e00499-17. doi: 10.1128/mSphere.00499-17 (PMC5770541; doi:10.1128/mSphere.00499-17)
Supplement: TABLE S2 [file sph001182456st2.xlsx]

## Sheet: Sheet1
VGIIa
	relaxed lognormal clock	strict clock
constant	-2.42919e+07	-2.42917e+07
Extended Bayesian SkyLine	-2.42919e+07	-2.42917e+07
GMRF	-2.42919e+07	-2.42917e+07
skygrid	-1.41271e+07	-2.34083e+07
skyline	-2.42919e+07	-2.42917e+07
VGIIb
	relaxed lognormal clock	strict clock
constant	-2.42107e+07	-2.42108e+07
Extended Bayesian SkyLine	-2.42109e+07	-2.42108e+07
GMRF	-2.42121e+07	-2.42103e+07
skygrid	-2.42109e+07	-2.41839e+07
skyline	-2.42109e+07	-2.42108e+07
VGIIc
	relaxed lognormal clock	strict clock
constant	-2.42901e+07	-2.42899e+07
Extended Bayesian SkyLine	-2.42901e+07	-2.42899e+07
GMRF	-2.42901e+07	-2.42899e+07
skygrid	-2.42901e+07	-2.42845e+07
skyline	-2.42901e+07	-2.42899e+07
